# Supplementary material for: Exploiting genetic diversity and gene synthesis to identify superior nitrogenase NifH protein variants to engineer N2-fixation in plants
Source: Commun Biol. 2021 Jan 4;4:4. doi: 10.1038/s42003-020-01536-6 (PMC7782807; doi:10.1038/s42003-020-01536-6)
Supplement: Supplementary file 4 — Supplementary Data 2 [file 42003_2020_1536_MOESM4_ESM.xlsx]

## Sheet: Figure 2b
	ScNifHAv	ScNifHMm	ScNifHMi	ScNifHHt	-NifH
nmol C2H4 / min·mg NifDK	2054	9	24	1263	1
	2074	10	25	1201	9

## Sheet: Figure 3a
Wavelength (nm)	As isolated	Air exposed
280	1	1
281	0.983653	0.984627
282	0.967306	0.969649
283	0.950395	0.953882
284	0.929538	0.932992
285	0.898534	0.90067
286	0.85513	0.857706
287	0.804397	0.807647
288	0.754228	0.758376
289	0.70575	0.710288
290	0.650507	0.655499
291	0.583991	0.589279
292	0.51522	0.5203
293	0.450395	0.456051
294	0.398534	0.402838
295	0.357384	0.362239
296	0.325817	0.3311
297	0.299324	0.305479
298	0.278467	0.285376
299	0.260428	0.268427
300	0.245209	0.254632
301	0.23168	0.242018
302	0.22097	0.231376
303	0.21195	0.224281
304	0.205186	0.217974
305	0.198422	0.212062
306	0.193348	0.208514
307	0.188275	0.204572
308	0.184329	0.201419
309	0.180947	0.19866
310	0.178128	0.196689
311	0.17531	0.194718
312	0.172492	0.193141
313	0.170237	0.191565
314	0.169109	0.190776
315	0.167418	0.189988
316	0.165727	0.1892
317	0.1646	0.187623
318	0.163472	0.187229
319	0.162345	0.186441
320	0.161218	0.186047
321	0.16009	0.185258
322	0.158963	0.184076
323	0.158963	0.183287
324	0.157835	0.182105
325	0.156708	0.180922
326	0.156708	0.180134
327	0.155581	0.179346
328	0.155017	0.178163
329	0.154453	0.177375
330	0.15389	0.176192
331	0.153326	0.17501
332	0.153326	0.174222
333	0.152198	0.172645
334	0.152198	0.171068
335	0.152198	0.169886
336	0.151071	0.168703
337	0.151071	0.167521
338	0.149944	0.165944
339	0.149944	0.165156
340	0.149944	0.163579
341	0.148816	0.162791
342	0.148816	0.161214
343	0.148816	0.159637
344	0.148816	0.158849
345	0.147689	0.158061
346	0.147689	0.156878
347	0.147689	0.155696
348	0.147689	0.154513
349	0.146561	0.153725
350	0.146561	0.152937
351	0.145998	0.151754
352	0.145434	0.15136
353	0.145434	0.150177
354	0.144307	0.149389
355	0.144307	0.148601
356	0.144307	0.148206
357	0.143179	0.147024
358	0.143179	0.146236
359	0.142052	0.145842
360	0.141488	0.144659
361	0.140925	0.144659
362	0.140925	0.143871
363	0.139797	0.143082
364	0.13867	0.142688
365	0.13867	0.142294
366	0.137542	0.1419
367	0.136415	0.141112
368	0.136415	0.141112
369	0.135288	0.140717
370	0.13416	0.139929
371	0.13416	0.139535
372	0.133033	0.139141
373	0.131905	0.139141
374	0.130778	0.138352
375	0.129651	0.137958
376	0.129651	0.137564
377	0.128523	0.137564
378	0.127396	0.13717
379	0.126268	0.135987
380	0.125141	0.135987
381	0.124013	0.135987
382	0.122886	0.135593
383	0.121759	0.135199
384	0.120631	0.134411
385	0.118377	0.134017
386	0.117249	0.134017
387	0.116122	0.133622
388	0.114994	0.133228
389	0.113867	0.133228
390	0.11274	0.132046
391	0.111612	0.131652
392	0.110485	0.131652
393	0.109357	0.131257
394	0.107666	0.130863
395	0.105975	0.130469
396	0.104848	0.130075
397	0.10372	0.129681
398	0.102593	0.129681
399	0.101466	0.128892
400	0.100338	0.128498
401	0.0980834	0.12771
402	0.096956	0.12771
403	0.0958286	0.127316
404	0.0947012	0.126922
405	0.0935739	0.126922
406	0.0924464	0.126133
407	0.091319	0.125739
408	0.0901916	0.125345
409	0.0890643	0.125345
410	0.0873732	0.124557
411	0.0868095	0.123768
412	0.0856821	0.123768
413	0.0845547	0.123374
414	0.0834273	0.122192
415	0.0822999	0.122192
416	0.0811725	0.121797
417	0.0800451	0.121009
418	0.0789177	0.120221
419	0.0777903	0.120221
420	0.0766629	0.119038
421	0.0755355	0.118644
422	0.0744081	0.117856
423	0.0732807	0.117462
424	0.0732807	0.116673
425	0.0721533	0.116279
426	0.0710259	0.115491
427	0.0698985	0.114308
428	0.0687711	0.113914
429	0.0682074	0.112732
430	0.0676437	0.112337
431	0.0665164	0.111155
432	0.065389	0.110761
433	0.0648253	0.109972
434	0.0642616	0.109184
435	0.0631342	0.108002
436	0.0625705	0.107607
437	0.0620068	0.106819
438	0.0608794	0.105637
439	0.0608794	0.104848
440	0.059752	0.104454
441	0.0586246	0.103272
442	0.0586246	0.102483
443	0.0574972	0.101695
444	0.0569335	0.101301
445	0.0563698	0.100118
446	0.0558061	0.0989358
447	0.0552424	0.0985416
448	0.054115	0.0977532
449	0.054115	0.0969649
450	0.0529876	0.0957824
451	0.0529876	0.0953882
452	0.0524239	0.0945999
453	0.0518602	0.0934174
454	0.0512965	0.0926291
455	0.0507328	0.0922349
456	0.0507328	0.0914466
457	0.0496054	0.0902641
458	0.0496054	0.0894758
459	0.048478	0.0890816
460	0.048478	0.0878991
461	0.048478	0.0875049
462	0.0473506	0.0863224
463	0.0473506	0.0859283
464	0.0467869	0.0851399
465	0.0462232	0.0839574
466	0.0462232	0.0835633
467	0.0462232	0.0827749
468	0.0450958	0.0819866
469	0.0450958	0.0811983
470	0.0445321	0.0804099
471	0.0439684	0.0796216
472	0.0439684	0.0792274
473	0.0439684	0.0780449
474	0.042841	0.0772566
475	0.042841	0.0768624
476	0.042841	0.0756799
477	0.0417136	0.0748916
478	0.0417136	0.0744974
479	0.0417136	0.0737091
480	0.0417136	0.0729208
481	0.0405862	0.0725266
482	0.0405862	0.0713441
483	0.0405862	0.0713441
484	0.0405862	0.0705558
485	0.0400225	0.0697674
486	0.0394588	0.0693733
487	0.0394588	0.0685849
488	0.0394588	0.0681908
489	0.0388952	0.0674024
490	0.0383315	0.0666141
491	0.0383315	0.0666141
492	0.0383315	0.0654316
493	0.0383315	0.0654316
494	0.0377678	0.0642491
495	0.0372041	0.0642491
496	0.0372041	0.0634608
497	0.0372041	0.0630666
498	0.0372041	0.0622783
499	0.0366404	0.0622783
500	0.0360767	0.0610958
501	0.0360767	0.0610958
502	0.0360767	0.0610958
503	0.0360767	0.0599133
504	0.035513	0.0599133
505	0.0349493	0.0595191
506	0.0349493	0.059125
507	0.0349493	0.0587308
508	0.0349493	0.0583366
509	0.0349493	0.0579424
510	0.0343856	0.0571541
511	0.0338219	0.0571541
512	0.0338219	0.05676
513	0.0338219	0.0563658
514	0.0338219	0.0559716
515	0.0338219	0.0559716
516	0.0338219	0.0551833
517	0.0326945	0.0551833
518	0.0326945	0.0547891
519	0.0326945	0.0540008
520	0.0326945	0.0540008
521	0.0326945	0.0536066
522	0.0321308	0.0528183
523	0.0321308	0.0528183
524	0.0315671	0.0528183
525	0.0315671	0.0524241
526	0.0315671	0.0516358
527	0.0315671	0.0516358
528	0.0315671	0.0512416
529	0.0315671	0.0512416
530	0.0310034	0.0508475
531	0.0304397	0.0504533
532	0.0304397	0.0500591
533	0.0304397	0.0500591
534	0.0304397	0.049665
535	0.0304397	0.0488766
536	0.0304397	0.0488766
537	0.0304397	0.0484825
538	0.029876	0.0484825
539	0.0293123	0.0480883
540	0.0293123	0.0480883
541	0.0293123	0.0476941
542	0.0293123	0.0469058
543	0.0293123	0.0469058
544	0.0293123	0.0469058
545	0.0293123	0.0469058
546	0.0287486	0.0457233
547	0.0287486	0.0457233
548	0.0281849	0.0457233
549	0.0281849	0.0457233
550	0.0281849	0.044935
551	0.0281849	0.044935
552	0.0281849	0.0445408
553	0.0281849	0.0445408
554	0.0281849	0.0441466
555	0.0281849	0.0437525
556	0.0270575	0.0437525
557	0.0270575	0.0437525
558	0.0270575	0.0429641
559	0.0270575	0.04257
560	0.0270575	0.04257
561	0.0270575	0.04257
562	0.0270575	0.04257
563	0.0264938	0.0417816
564	0.0264938	0.0417816
565	0.0259301	0.0413875
566	0.0259301	0.0413875
567	0.0259301	0.0405991
568	0.0259301	0.0405991
569	0.0259301	0.0405991
570	0.0259301	0.0405991
571	0.0259301	0.040205
572	0.0259301	0.0394166
573	0.0253664	0.0394166
574	0.0253664	0.0394166
575	0.0248027	0.0394166
576	0.0248027	0.0386283
577	0.0248027	0.0386283
578	0.0248027	0.0382341
579	0.0248027	0.0382341
580	0.0248027	0.03784
581	0.0248027	0.0374458
582	0.024239	0.0374458
583	0.024239	0.0374458
584	0.0236753	0.0370516
585	0.0236753	0.0370516
586	0.0236753	0.0366575
587	0.0236753	0.0362633
588	0.0236753	0.0358691
589	0.0236753	0.0358691
590	0.0236753	0.035475
591	0.0236753	0.035475
592	0.0231116	0.0350808
593	0.0231116	0.0346866
594	0.0225479	0.0346866
595	0.0225479	0.0342925
596	0.0225479	0.0342925
597	0.0225479	0.0338983
598	0.0225479	0.0338983
599	0.0225479	0.0338983
600	0.0225479	0.03311
601	0.0225479	0.03311
602	0.0225479	0.0327158
603	0.0219842	0.0327158
604	0.0219842	0.0319275
605	0.0219842	0.0319275
606	0.0214205	0.0319275
607	0.0214205	0.0319275
608	0.0214205	0.0319275
609	0.0214205	0.0315333
610	0.0214205	0.030745
611	0.0214205	0.030745
612	0.0214205	0.030745
613	0.0214205	0.0303508
614	0.0214205	0.0303508
615	0.0208568	0.0299566
616	0.0208568	0.0299566
617	0.0208568	0.0299566
618	0.0208568	0.0295625
619	0.0202931	0.0295625
620	0.0202931	0.0291683
621	0.0202931	0.0287741
622	0.0202931	0.02838
623	0.0202931	0.02838
624	0.0202931	0.02838
625	0.0202931	0.02838
626	0.0202931	0.02838
627	0.0197294	0.0275916
628	0.0197294	0.0275916
629	0.0197294	0.0275916
630	0.0191657	0.0271975
631	0.0191657	0.0271975
632	0.0191657	0.0268033
633	0.0191657	0.0264091
634	0.0191657	0.0264091
635	0.0191657	0.0264091
636	0.0191657	0.0264091
637	0.0191657	0.0264091
638	0.0191657	0.026015
639	0.0191657	0.026015
640	0.0191657	0.0256208
641	0.0191657	0.0252266
642	0.018602	0.0252266
643	0.018602	0.0252266
644	0.0180383	0.0248325
645	0.018602	0.0248325
646	0.0180383	0.0248325
647	0.0180383	0.0248325
648	0.0180383	0.0244383
649	0.0180383	0.0244383
650	0.0180383	0.0240442
651	0.0180383	0.0240442
652	0.0180383	0.0240442
653	0.0180383	0.0240442
654	0.0180383	0.02365
655	0.0180383	0.02365
656	0.0180383	0.02365
657	0.0180383	0.0232558
658	0.0180383	0.0232558
659	0.0174746	0.0228617
660	0.0174746	0.0228617
661	0.0169109	0.0228617
662	0.0169109	0.0228617
663	0.0169109	0.0228617
664	0.0169109	0.0228617
665	0.0169109	0.0228617
666	0.0169109	0.0216792
667	0.0169109	0.0216792
668	0.0169109	0.0216792
669	0.0169109	0.0216792
670	0.0169109	0.0216792
671	0.0169109	0.0216792
672	0.0169109	0.0216792
673	0.0169109	0.0216792
674	0.0169109	0.0216792
675	0.0157835	0.0208908
676	0.0163472	0.0208908
677	0.0157835	0.0208908
678	0.0157835	0.0208908
679	0.0157835	0.0208908
680	0.0157835	0.0208908
681	0.0157835	0.0204967
682	0.0157835	0.0204967
683	0.0157835	0.0204967
684	0.0157835	0.0204967
685	0.0157835	0.0204967
686	0.0157835	0.0201025
687	0.0157835	0.0201025
688	0.0157835	0.0197083
689	0.0157835	0.0197083
690	0.0157835	0.0197083
691	0.0157835	0.0197083
692	0.0152198	0.0197083
693	0.0146561	0.0197083
694	0.0146561	0.0197083
695	0.0146561	0.0193141
696	0.0146561	0.0193141
697	0.0146561	0.0193141
698	0.0146561	0.01892
699	0.0146561	0.0185258
700	0.0146561	0.0185258
701	0.0146561	0.0185258
702	0.0146561	0.0185258
703	0.0146561	0.0185258
704	0.0146561	0.0185258
705	0.0146561	0.0185258
706	0.0146561	0.0185258
707	0.0146561	0.0185258
708	0.0146561	0.0185258
709	0.0140924	0.0185258
710	0.0146561	0.0185258
711	0.0135288	0.0185258
712	0.0135288	0.0185258
713	0.0135288	0.0177375
714	0.0135288	0.0177375
715	0.0135288	0.0173433
716	0.0135288	0.0173433
717	0.0135288	0.0173433
718	0.0135288	0.0173433
719	0.0135288	0.0173433
720	0.0135288	0.0173433
721	0.0135288	0.0173433
722	0.0135288	0.0173433
723	0.0135288	0.0173433
724	0.0135288	0.0173433
725	0.0135288	0.0173433
726	0.0135288	0.0173433
727	0.0135288	0.0173433
728	0.0135288	0.0173433
729	0.0135288	0.0173433
730	0.0129651	0.016555
731	0.0135288	0.0173433
732	0.0135288	0.0169491
733	0.0124014	0.016555
734	0.0124014	0.016555
735	0.0124014	0.016555
736	0.0124014	0.0161608
737	0.0124014	0.0161608
738	0.0124014	0.0161608
739	0.0124014	0.0161608
740	0.0124014	0.0161608
741	0.0124014	0.0161608
742	0.0124014	0.0161608
743	0.0124014	0.0161608
744	0.0124014	0.0161608
745	0.0124014	0.0161608
746	0.0124014	0.0161608
747	0.0124014	0.0161608
748	0.0124014	0.0157667
749	0.0124014	0.0157667
750	0.0124014	0.0149783
751	0.0118376	0.0149783
752	0.0118376	0.0149783
753	0.0118376	0.0149783
754	0.0118376	0.0149783
755	0.011274	0.0149783
756	0.011274	0.0149783
757	0.0118376	0.0149783
758	0.011274	0.0149783
759	0.011274	0.0149783
760	0.011274	0.0149783
761	0.011274	0.0149783
762	0.011274	0.0149783
763	0.011274	0.0145842
764	0.011274	0.0145842
765	0.011274	0.0145842
766	0.011274	0.0145842
767	0.011274	0.0145842
768	0.011274	0.01419
769	0.011274	0.0145842
770	0.011274	0.01419
771	0.011274	0.01419
772	0.011274	0.01419
773	0.011274	0.0137958
774	0.011274	0.01419
775	0.011274	0.0137958
776	0.011274	0.0137958
777	0.011274	0.0137958
778	0.011274	0.0137958
779	0.0107103	0.0137958
780	0.0101466	0.0137958
781	0.0107103	0.0137958
782	0.0101466	0.0137958
783	0.0101466	0.0137958
784	0.0101466	0.0134017
785	0.0101466	0.0130075
786	0.0101466	0.0130075
787	0.0101466	0.0130075
788	0.0101466	0.0130075
789	0.0101466	0.0130075
790	0.0101466	0.0130075
791	0.0101466	0.0130075
792	0.0101466	0.0130075
793	0.0101466	0.0130075
794	0.0101466	0.0126133
795	0.0101466	0.0126133
796	0.0101466	0.0130075
797	0.0101466	0.0126133
798	0.0101466	0.0126133
799	0.0101466	0.0126133
800	0.0101466	0.011825

## Sheet: Figure 3e
	NifHAv		ScNifHHt
NifH in Step I + II + III	15.7633	12.8846	5.45475	5.41133	nmol C2H4 / min·assay
NifH only in Step III	4.12441	3.95401	1.70008	2.25256
No NifH	0.0674884	0.0669552	0.0674884	0.0669552

## Sheet: Figure 3f
	NifB-co + NifHAv	NifB-co + ScNifHHt	NifBAv + NifHAv	ScNifBMt + ScNifHHt	ScNifBMt (- NifH)	ScNifHHt (- NifB)
nmol C2H4 / min·mg NifDK	248.4	120.2	95.5	107.2	18.1	2.3
	256	158.5	115.5	92.6	9.5	2.5
		152.3	80.6	85.2	10.2	1.1
			87.7	64.4		1.4
				63.5

## Sheet: Figure 3g
	Ratio ScNifHHt : NifDKAv
	5	10	20	40	60	80	100	120	140	160
nmol C2H4 / min·mg NifDK	351	488	651	865	859	859	995	1043	984	1023
	471	572	763	905	820	958	1157	948	1057	903

## Sheet: Figure 3h
	Acetylene reduction				N2 reduction
NifHAv	1410.73	1913.96	1838.58	2026.28	529.01	499.692	454.581	380.799
ScNifHHt	638.913	685.823	695.659	661.328	178.333	198.572	226.377	220.041
	nmol C2H4 / min·mg NifDK				nmol NH3 / min·mg NifDK

## Sheet: Figure 4a
	NbNifHHt as isolated	Direct reconstitution	NifU mediated reconstitution	-NifH
nmol C2H4 / min·mg NifDK	2	449	339	6
	6	410	349	4

## Sheet: Figure 4h
	NbNifHHt 1		NbNifHHt 2		NbNifHHt 3		NbNifHHt 4		NbNifHHt 5
nmol C2H4 / min·mg NifDK	25	24	13	14	15	15	28	27	22	23

## Sheet: Sup. Fig S5
	As isolated				Direct reconstitution				NifU mediated reconstitution
ScNifHMm	8	9	7	9	10	8	9	10	10	11	8	8	nmol C2H4 / min·mg NifDK
ScNifHMi	8	16	18	10	92	89	96	93	40	39	52	52

## Sheet: Sup. Fig S6b
	OD measurements
Time (h)	UW481		UW480		DJ77		DJ
0	0.6	0.6	0.6	0.6	0.6	0.6	0.6	0.6
4	0.66	0.6	0.76	0.78	0.64	0.78	0.9	0.92
6	0.66	0.7	0.82	0.84	0.78	0.82	1.08	1.14
19	1.4	1.8	2	2.3	1.1	0.95	9.2	10.8
23	1.9	2	2.7	3.2	1.2	1	10	11
27	2.2	2.2	3.3	3.4	1.3	1.1	9.8	10.9
31	2.9	2.8	3.8	4	1.3	1.2	9.8	10.6
33	2.9	2.8	3.4	3.7	1.3	1.2	9.7	10.4
37	3.2	3.4	3.3	3.5	1.3	1.2	9.8	10.4

[truncated: 1 more sheets: Sup. Fig 6c]
